# Supplementary material for: Linking extreme light availability to cellular function in algae-dominated communities on the Greenland Ice Sheet
Source: FEMS Microbiol Ecol. 2025 Sep 27;101(10):fiaf095. doi: 10.1093/femsec/fiaf095 (PMC12501423; doi:10.1093/femsec/fiaf095)
Supplement: fiaf095_Supplemental_Files [file fiaf095_supplemental_files.zip]

Archive with 2 entries (2 files):
- 2507_FEORD_Supplementary_material.docx
- 2509_supplementary_table_1.xlsx
