# Supplementary material for: Linking extreme light availability to cellular function in algae-dominated communities on the Greenland Ice Sheet
Source: FEMS Microbiol Ecol. 2025 Sep 27;101(10):fiaf095. doi: 10.1093/femsec/fiaf095 (PMC12501423; doi:10.1093/femsec/fiaf095)
Supplement: fiaf095_Supplemental_Files [file fiaf095_supplemental_files.zip › 2509_supplementary_table_1.xlsx]

## Sheet: Sheet1
treat	alpha	FvFm	light	flask	flask_type
T0	0.206843	0.585866	light	env	env
T0	0.226806	0.532072	light	env	env
T0	0.249109	0.550598	light	env	env
T12_light_plastic	0.193791	0.502636	light	flask	plastic
T12_light_plastic	0.279898	0.574179	light	flask	plastic
T12_light_plastic	0.220211	0.537688	light	flask	plastic
T12_dark_plastic	0.365241	0.652056	dark	flask	plastic
T12_dark_plastic	0.340754	0.669546	dark	flask	plastic
T12_dark_plastic	0.33293	0.653591	dark	flask	plastic
T12_light_quartz	0.28937	0.544218	light	flask	quartz
T12_light_quartz	0.281077	0.493421	light	flask	quartz
T12_light_quartz	0.252021	0.516229	light	flask	quartz
T12_dark_quartz	0.353959	0.613861	dark	flask	quartz
T12_dark_quartz	0.364926	0.643052	dark	flask	quartz
T12_dark_quartz	0.303563	0.619048	dark	flask	quartz
